# Supplementary material for: Characteristics of clinical isolates of nontuberculous mycobacteria in Java-Indonesia: A multicenter study
Source: PLoS Negl Trop Dis. 2022 Dec 27;16(12):e0011007. doi: 10.1371/journal.pntd.0011007 (PMC9829163; doi:10.1371/journal.pntd.0011007)
Supplement: S1 Data — (XLSX) [file pntd.0011007.s001.xlsx]

## Sheet: Figure 1
Number	Code	Name of NTM species	Sample origin
1	1	M. fortuitum group	Surabaya
2	2	M. fortuitum group	Surabaya
3	3	M. fortuitum group	Surabaya
4	4	M. abscessus	Surabaya
5	5	M. fortuitum group	Surabaya
6	6	M. fortuitum group	Surabaya
7	7	M. fortuitum group	Surabaya
8	8	M. abscessus	Surabaya
9	9	M. fortuitum group	Surabaya
10	10	M. abscessus	Surabaya
11	12	M. fortuitum group	Surabaya
12	13	M. abscessus	Surabaya
13	14	M. abscessus	Surabaya
14	15	M. abscessus	Surabaya
15	16	M. fortuitum group	Surabaya
16	17	M. chelonae	Surabaya
17	18	M. fortuitum group	Surabaya
18	19	M. abscessus	Surabaya
19	20	M. fortuitum group	Surabaya
20	21	M. arupense	Surabaya
21	22	M. abscessuss	Surabaya
22	23	M. fortuitum group	Surabaya
23	24	M. fortuitum group	Surabaya
24	26	M. abscessuss	Surabaya
25	27	M. abscessuss	Surabaya
26	28	M. abscessuss	Surabaya
27	29	M. fortuitum group	Surabaya
28	30	M. fortuitum group	Surabaya
29	32	M. abscessuss	Surabaya
30	33	M. abscessuss	Surabaya
31	35	M. abscessuss	Surabaya
32	38	M. abscessuss	Surabaya
33	40	M. abscessuss	Surabaya
34	42	M. fortuitum group	Semarang
35	43	M. fortuitum group	Semarang
36	45	M. fortuitum group	Semarang
37	47	M. neoaurum	Semarang
38	49	M. fortuitum group	Semarang
39	50	M. abscessus	Semarang
40	53	M. intracellulare	Semarang
41	54	M. abscessus	Semarang
42	59	M. fortuitum group	Semarang
43	60	M. abscessus	Semarang
44	63	M. intracellulare	Semarang
45	65	M. abscessus	Semarang
46	66	M. fortuitum group	Semarang
47	67	M. fortuitum group	Semarang
48	68	M. abscessus	Semarang
49	69	M. fortuitum group	Semarang
50	73	M. fortuitum group	Semarang
51	75	M. fortuitum group	Semarang
52	76	M. fortuitum group	Semarang
53	77	M. fortuitum group	Semarang
54	78	M. fortuitum group	Semarang
55	79	M. fortuitum group	Semarang
56	81	M. gordonae	Bogor
57	82	M. fortuitum group	Bogor
58	83	M. szulgai	Bogor
59	84	M. abscessus	Bogor
60	85	M. abscessus	Bogor
61	86	M. abscessus	Bogor
62	87	M. fortuitum group	Bogor
63	88	M. abscessus	Bogor
64	89	M. intracellulare	Bogor
65	90	M. fortuitum group	Bogor
66	91	M. abscessus	Bogor
67	92	M. fortuitum group	Bogor
68	93	M. abscessus	Bogor
69	94	M. neoaurum	Bogor
70	95	M. fortuitum group	Bogor
71	96	M. abscessus	Bogor
72	97	M. fortuitum group	Bogor
73	98	M. abscessus	Bogor
74	99	M. fortuitum group	Bogor
75	100	M. fortuitum group	Bogor
76	101	M. fortuitum group	Bogor
77	102	M. fortuitum group	Bogor
78	103	M. fortuitum group	Bogor
79	104	M. fortuitum group	Bogor
80	105	M. abscessus	Bogor
81	106	M. fortuitum group	Bogor
82	107	M. abscessus	Bogor
83	108	M. fortuitum group	Bogor
84	109	M. fortuitum group	Bogor
85	110	M. mucogenicum	Bogor
86	111	M. abscessus	Bogor
87	112	M. abscessus	Bogor
88	113	M. fortuitum group	Bogor
89	114	M. fortuitum group	Bogor
90	115	M. abscessus	Bogor
91	116	M. fortuitum group	Bogor
92	117	M. abscessus	Bogor
93	119	M. fortuitum group	Bogor
94	120	M. abscessus	Bogor

## Sheet: Figure 2
Number	NTM species	Sample origin	Repetition of OD bacteria	Mean of OD bacteria	ODc	Biofilm producing ability	Interpretation of biofilm formation ability
1	M. fortuitum group	Surabaya	0.297	0.4058	0.390076	1.04031	Weak
			0.439
			0.531
			0.31
			0.452
2	M. fortuitum group	Surabaya	0.172	0.145333	0.390076	0.372577	Negative
			0.208
			0.123
			0.114
			0.116
			0.139
3	M. fortuitum group	Surabaya	0.303	0.429	0.297	1.443	Weak
			0.589
			0.486
			0.338
4	M. abscessus	Surabaya	0.519	0.4376	0.579155	0.755584	Negative
			0.272
			0.329
			0.334
			0.734
5	M. fortuitum group	Surabaya	0.189	0.220	0.395734	0.555	Negative
			0.170
			0.207
			0.286
			0.229
			0.237
6	M. fortuitum group	Surabaya	0.272	0.209	0.395734	0.527	Negative
			0.324
			0.164
			0.150
			0.161
			0.181
7	M. fortuitum group	Surabaya	0.131	0.196	0.297159	0.658457	Negative
			0.222
			0.176
			0.13
			0.202
			0.313
8	M. abscessus	Surabaya	0.2	0.211833	0.579155	0.365763	Negative
			0.188
			0.213
			0.238
			0.202
			0.23
9	M. fortuitum group	Surabaya	0.152	0.197	0.395734	0.497388	Negative
			0.215
			0.229
			0.188
			0.196
			0.201
10	M. abscessus	Surabaya	0.176	0.192	0.395734	0.484332	Negative
			0.219
			0.173
			0.179
			0.207
			0.196
11	M. fortuitum group	Surabaya	0.141	0.205	0.395734	0.517182	Negative
			0.182
			0.254
			0.245
			0.181
			0.225
12	M. abscessus	Surabaya	0.583	0.478	0.297159	1.60856	Weak
			0.492
			0.359
13	M. abscessus	Surabaya	0.098	0.182833	0.297159	0.61527	Negative
			0.11
			0.217
			0.308
			0.189
			0.175
14	M. abscessus	Surabaya	0.332	0.276	0.579155	0.476556	Negative
			0.219
			0.204
			0.325
			0.3
15	M. fortuitum group	Surabaya	0.176	0.171	0.297159	0.576122	Negative
			0.211
			0.141
			0.15
			0.156
			0.198
16	M. chelonae	Surabaya	0.193	0.203	0.297159	0.683135	Negative
			0.255
			0.178
			0.186
17	M. fortuitum group	Surabaya	0.116	0.138	0.297159	0.463836	Negative
			0.159
			0.132
			0.12
			0.155
			0.145
18	M. abscessus	Surabaya	0.288	0.237	0.579155	0.409217	Negative
			0.238
			0.165
			0.273
			0.284
			0.174
19	M. fortuitum group	Surabaya	0.172	0.171	0.395734	0.432108	Negative
			0.183
			0.216
			0.195
			0.185
			0.191
20	M. arupense	Surabaya	0.143	0.137	0.297159	0.460471	Negative
			0.144
			0.159
			0.136
			0.115
			0.124
21	M. abscessuss	Surabaya	0.155	0.1835	0.579155	0.316841	Negative
			0.128
			0.315
			0.149
			0.181
			0.173
22	M. fortuitum group	Surabaya	0.159	0.166	0.297159	0.559184	Negative
			0.178
			0.131
			0.123
			0.245
			0.161
23	M. fortuitum group	Surabaya	0.166	0.181	0.395734	0.456114	Negative
			0.186
			0.163
			0.192
			0.182
			0.194
24	M. abscessuss	Surabaya	0.149	0.28375	0.360077	0.788026	Negative
			0.244
			0.338
			0.404
25	M. abscessuss	Surabaya	0.182	0.304833	0.360077	0.846578	Negative
			0.367
			0.267
			0.316
			0.321
			0.376
26	M. abscessuss	Surabaya	0.562	0.453833	0.579155	0.783613	Negative
			0.243
			0.393
			0.622
			0.397
			0.506
27	M. fortuitum group	Surabaya	0.237	0.2556	0.360077	0.709848	Negative
			0.175
			0.203
			0.23
			0.433
28	M. fortuitum group	Surabaya	0.196	0.2262	0.360077	0.628199	Negative
			0.212
			0.261
			0.188
			0.274
29	M. abscessuss	Surabaya	0.15	0.2426	0.360077	0.673745	Negative
			0.361
			0.15
			0.277
			0.275
30	M. abscessuss	Surabaya	0.201	0.246167	0.360077	0.68365	Negative
			0.251
			0.34
			0.267
			0.267
			0.151
31	M. abscessuss	Surabaya	0.22	0.228667	0.360077	0.63505	Negative
			0.277
			0.291
			0.16
			0.222
			0.202
32	M. abscessuss	Surabaya	2.175	2.12083	0.390076	5.43697	Strong
			2.138
			2.066
			2.123
			1.98
			2.243
33	M. abscessuss	Surabaya	0.155	0.318	0.579155	0.549076	Negative
			0.286
			0.299
			0.456
			0.352
			0.36
34	M. fortuitum group	Semarang	2.177	2.1235	0.390076	5.44381	Strong
			2.179
			2.125
			2.105
			2.064
			2.091
35	M. fortuitum group	Semarang	0.217	0.3538	0.579155	0.61089	Negative
			0.408
			0.394
			0.405
			0.345
36	M. fortuitum group	Semarang	0.162	0.27525	0.475628	0.578708	Negative
			0.171
			0.379
			0.389
37	M. neoaurum	Semarang	2.176	2.161	0.390076	5.53994	Strong
			2.17
			2.125
			2.173
38	M. fortuitum group	Semarang	0.145	0.20725	0.390076	0.531307	Negative
			0.298
			0.213
			0.173
39	M. abscessus	Semarang	0.298	0.360833	0.639065	0.564627	Negative
			0.849
			0.26
			0.248
			0.286
			0.224
40	M. intracellulare	Semarang	2.147	2.15383	0.390076	5.52157	Strong
			2.054
			2.096
			2.217
			2.176
			2.233
41	M. abscessus	Semarang	0.298	0.2632	0.639065	0.411852	Negative
			0.26
			0.248
			0.286
			0.224
42	M. fortuitum group	Semarang	2.175	2.16117	0.390076	5.54037	Strong
			2.068
			2.118
			2.252
			2.136
			2.218
43	M. abscessus	Semarang	0.26	0.377333	0.639065	0.590446	Negative
			0.486
			0.386
			0.469
			0.37
			0.293
44	M. intracellulare	Semarang	0.293	0.3285	0.475628	0.690665	Negative
			0.285
			0.281
			0.378
			0.331
			0.403
45	M. abscessus	Semarang	0.653	1.05336	0.639065	1.05336	Weak
			0.443
			0.66
			0.63
			0.95
			0.703
46	M. fortuitum group	Semarang	0.591	0.68925	0.639065	1.07853	Weak
			0.849
			0.704
			0.613
47	M. fortuitum group	Semarang	2.13	1.98883	0.390076	5.09858	Strong
			1.922
			1.832
			2.058
			1.818
			2.173
48	M. abscessus	Semarang	2.155	1.99367	0.390076	5.11097	Strong
			2.026
			2.032
			1.771
			1.897
			2.081
49	M. fortuitum group	Semarang	0.741	0.73325	0.639065	1.14738	Weak
			0.564
			0.797
			0.831
50	M. fortuitum group	Semarang	2.131	2.12967	0.390076	5.45962	Strong
			2.182
			2.114
			2.149
			2.042
			2.16
51	M. fortuitum group	Semarang	0.582	0.6475	0.215947	2.99843	Moderate
			0.333
			0.793
			0.882
52	M. fortuitum group	Semarang	0.2	0.3495	0.215947	1.61846	Weak
			0.165
			0.277
			0.256
			0.442
			0.757
53	M. fortuitum group	Semarang	1.493	1.31425	0.215947	6.086	Strong
			1.299
			1.416
			1.049
54	M. fortuitum group	Semarang	0.975	1.039	0.71358	1.45604	Weak
			0.781
			1.216
			1.3
			0.923
55	M. fortuitum group	Semarang	1.287	1.95875	0.390076	5.02146	Strong
			2.149
			2.313
			2.086
56	M. gordonae	Bogor	0.172	0.2225	0.475628	0.467802	Negative
			0.201
			0.218
			0.216
			0.276
			0.252
57	M. fortuitum group	Bogor	0.142	0.2094	0.475628	0.44026	Negative
			0.217
			0.277
			0.207
			0.204
58	M. szulgai	Bogor	0.246	0.224	0.475628	0.470956	Negative
			0.18
			0.164
			0.255
			0.21
			0.289
59	M. abscessus	Bogor	0.186	0.2075	0.475628	0.436265	Negative
			0.178
			0.289
			0.2
			0.192
			0.2
60	M. abscessus	Bogor	0.132	0.3675	0.475628	0.772662	Negative
			0.147
			0.674
			0.517
61	M. abscessus	Bogor	0.257	0.402	0.475628	0.845198	Negative
			0.3
			0.204
			0.556
			0.571
			0.524
62	M. fortuitum group	Bogor	0.178	1.95875	0.390076	5.02146	Negative
			0.144
			0.132
			0.377
			0.362
63	M. abscessus	Bogor	0.319	0.4	0.71358	0.560554	Negative
			0.419
			0.521
			0.387
			0.373
			0.381
64	M. intracellulare	Bogor	1.279	1.48183	0.215947	6.86204	Strong
			1.578
			1.588
			1.652
			1.395
			1.399
65	M. fortuitum group	Bogor	2.036	1.99833	0.215947	9.25383	Strong
			2.096
			2
			1.989
			1.824
			2.045
66	M. abscessus	Bogor	2.075	2.03683	0.215947	9.43212	Strong
			1.977
			1.988
			2.193
			2.029
			1.959
67	M. fortuitum group	Bogor	0.901	1.02525	0.215947	4.7477	Strong
			1.11
			1.07
			1.02
68	M. abscessus	Bogor	0.834	0.748333	0.215947	3.46536	Moderate
			0.863
			0.462
			0.625
			0.829
			0.877
69	M. neoaurum	Bogor	2.027	1.98483	0.215947	9.19132	Strong
			2.039
			1.977
			1.964
			1.981
			1.921
70	M. fortuitum group	Bogor	0.734	0.8788	0.639065	1.37513	Weak
			1.011
			0.752
			0.981
			0.916
71	M. abscessus	Bogor	0.931	1.07817	0.390076	2.76399	Moderate
			1.149
			1.167
			1.018
			1.103
			1.101
72	M. fortuitum group	Bogor	0.381	0.30925	0.639065	0.48391	Negative
			0.231
			0.275
			0.35
73	M. abscessus	Bogor	0.168	0.246	0.318861	0.772281	Negative
			0.209
			0.368
			0.24
74	M. fortuitum group	Bogor	0.359	0.2386	0.390076	0.611676	Negative
			0.193
			0.231
			0.203
			0.207
75	M. fortuitum group	Bogor	0.259	0.390	0.318861	1.2231	Weak
			0.524
			0.443
			0.284
			0.44
76	M. fortuitum group	Bogor	0.173	0.19975	0.390076	0.51208	Negative
			0.277
			0.166
			0.183
77	M. fortuitum group	Bogor	1.549	1.6552	0.390076	4.24327	Strong
			1.447
			1.621
			1.757
			1.902
78	M. fortuitum group	Bogor	0.134	0.218667	0.390076	0.560574	Negative
			0.234
			0.288
79	M. fortuitum group	Bogor	0.168	0.201	0.318861	0.630369	Negative
			0.134
			0.184
			0.219
			0.251
			0.25
80	M. abscessus	Bogor	0.169	0.3262	0.318861	1.02302	Weak
			0.259
			0.357
			0.432
			0.414
81	M. fortuitum group	Bogor	0.263	0.334	0.390076	0.856243	Negative
			0.289
			0.383
			0.508
			0.27
			0.291
82	M. abscessus	Bogor	1.745	1.92717	0.390076	4.94049	Strong
			2.034
			2.045
			1.99
			1.787
			1.962
83	M. fortuitum group	Bogor	1.323	1.5236	0.390076	3.9059	Moderate
			1.672
			1.684
			1.543
			1.396
84	M. fortuitum group	Bogor	0.934	0.757	0.390076	1.94065	Weak
			0.545
			0.739
			0.81
85	M. mucogenicum	Bogor	0.179	0.210167	0.318861	0.659117	Negative
			0.188
			0.186
			0.254
			0.185
			0.269
86	M. abscessus	Bogor	1.863	1.8708	0.71358	2.62171	Moderate
			1.925
			2.027
			1.79
			1.749
87	M. abscessus	Bogor	0.838	0.86475	0.71358	1.21185	Weak
			0.867
			0.898
			0.856
88	M. fortuitum group	Bogor	0.176	0.196333	0.318861	0.615734	Negative
			0.133
			0.206
			0.204
			0.227
			0.232
89	M. fortuitum group	Bogor	1.523	1.56017	0.390076	3.99965	Moderate
			1.266
			1.612
			1.904
			1.374
			1.682
90	M. abscessus	Bogor	0.141	0.1675	0.318861	0.525308	Negative
			0.138
			0.176
			0.198
			0.16
			0.192
91	M. fortuitum group	Bogor	0.105	0.227333	0.390076	0.582792	Negative
			0.149
			0.18
			0.302
			0.395
			0.233
92	M. abscessus	Bogor	0.152	0.211167	0.318861	0.662254	Negative
			0.18
			0.253
			0.232
			0.19
			0.26
93	M. fortuitum group	Bogor	2.126	2.13317	0.390076	5.46859	Weak
			2.224
			2.077
			2.137
			2.035
			2.2
94	M. abscessus	Bogor	0.412	0.3318	0.318861	1.04058	Negative
			0.18
			0.29
			0.364
			0.413
	Biofilm producing ability			NTM: Non Tuberculosis Mycobacterium
	Bacterial OD value and ODc value	Interpretation		OD: Optical Density
	Bacterial OD >4x Odc value	Strong		ODc: Optical Density cutoff value
	2x Odc value < Bacterial OD < 4x Odc value	Moderate
	ODc < Bacterial OD < 2x Odc value	Weak
	Bacterial OD £ Odc value	Negative

## Sheet: Table 1
Number	Code	Name of NTM species	Sample origin	Gender	Age (yo)
1	1	M. fortuitum group	Surabaya (East Java)	M	71
2	2	M. fortuitum group	Surabaya (East Java)	F	48
3	3	M. fortuitum group	Surabaya (East Java)	F	20
4	4	M. abscessus	Surabaya (East Java)	F	28
5	5	M. fortuitum group	Surabaya (East Java)	F	45
6	6	M. fortuitum group	Surabaya (East Java)	M	50
7	7	M. fortuitum group	Surabaya (East Java)	F	17
8	8	M. abscessus	Surabaya (East Java)	M	68
9	9	M. fortuitum group	Surabaya (East Java)	M	22
10	10	M. abscessus	Surabaya (East Java)	F	20
11	12	M. fortuitum group	Surabaya (East Java)	F	49
12	13	M. abscessus	Surabaya (East Java)	M	28
13	14	M. abscessus	Surabaya (East Java)	F	53
14	15	M. abscessus	Surabaya (East Java)	F	36
15	16	M. fortuitum group	Surabaya (East Java)	M	28
16	17	M. cheMonae	Surabaya (East Java)	M	42
17	18	M. fortuitum group	Surabaya (East Java)	M	26
18	19	M. abscessus	Surabaya (East Java)	M	34
19	20	M. fortuitum group	Surabaya (East Java)	F	55
20	21	M. arupense	Surabaya (East Java)	F	19
21	22	M. abscessuss	Surabaya (East Java)	M	37
22	23	M. fortuitum group	Surabaya (East Java)	M	48
23	24	M. fortuitum group	Surabaya (East Java)	M	55
24	26	M. abscessuss	Surabaya (East Java)	F	51
25	27	M. abscessuss	Surabaya (East Java)	M	45
26	28	M. abscessuss	Surabaya (East Java)	M	44
27	29	M. fortuitum group	Surabaya (East Java)	M	36
28	30	M. fortuitum group	Surabaya (East Java)	M	22
29	32	M. abscessuss	Surabaya (East Java)	M	52
30	33	M. abscessuss	Surabaya (East Java)	M	53
31	35	M. abscessuss	Surabaya (East Java)	F	60
32	38	M. abscessuss	Surabaya (East Java)	M	52
33	40	M. abscessuss	Surabaya (East Java)	F	20
34	42	M. fortuitum group	Semarang (Central Java)	M	46
35	43	M. fortuitum group	Semarang (Central Java)	M	27
36	45	M. fortuitum group	Semarang (Central Java)	M	33
37	47	M. neoaurum	Semarang (Central Java)	F	57
38	49	M. fortuitum group	Semarang (Central Java)	F	28
39	50	M. abscessus	Semarang (Central Java)	F	27
40	53	M. intracellulare	Semarang (Central Java)	M	53
41	54	M. abscessus	Semarang (Central Java)	M	43
42	59	M. fortuitum group	Semarang (Central Java)	M	50
43	60	M. abscessus	Semarang (Central Java)	M	33
44	63	M. intracellulare	Semarang (Central Java)	F	21
45	65	M. abscessus	Semarang (Central Java)	M	41
46	66	M. fortuitum group	Semarang (Central Java)	F	27
47	67	M. fortuitum group	Semarang (Central Java)	M	44
48	68	M. abscessus	Semarang (Central Java)	M	36
49	69	M. fortuitum group	Semarang (Central Java)	F	31
50	73	M. fortuitum group	Semarang (Central Java)	M	19
51	75	M. fortuitum group	Semarang (Central Java)	F	19
52	76	M. fortuitum group	Semarang (Central Java)	M	46
53	77	M. fortuitum group	Semarang (Central Java)	F	47
54	78	M. fortuitum group	Semarang (Central Java)	M	56
55	79	M. fortuitum group	Semarang (Central Java)	M	45
56	81	M. gordonae	Bogor (West Java)	M	63
57	82	M. fortuitum group	Bogor (West Java)	M	32
58	83	M. szuMgai	Bogor (West Java)	M	31
59	84	M. abscessus	Bogor (West Java)	F	36
60	85	M. abscessus	Bogor (West Java)	M	32
61	86	M. abscessus	Bogor (West Java)	F	32
62	87	M. fortuitum group	Bogor (West Java)	F	20
63	88	M. abscessus	Bogor (West Java)	F	22
64	89	M. intraceMMuMare	Bogor (West Java)	M	51
65	90	M. fortuitum group	Bogor (West Java)	F	29
66	91	M. abscessus	Bogor (West Java)	F	28
67	92	M. fortuitum group	Bogor (West Java)	F	47
68	93	M. abscessus	Bogor (West Java)	F	32
69	94	M. neoaurum	Bogor (West Java)	M	67
70	95	M. fortuitum group	Bogor (West Java)	F	49
71	96	M. abscessus	Bogor (West Java)	M	27
72	97	M. fortuitum group	Bogor (West Java)	F	39
73	98	M. abscessus	Bogor (West Java)	M	39
74	99	M. fortuitum group	Bogor (West Java)	M	39
75	100	M. fortuitum group	Bogor (West Java)	M	37
76	101	M. fortuitum group	Bogor (West Java)	F	57
77	102	M. fortuitum group	Bogor (West Java)	F	31
78	103	M. fortuitum group	Bogor (West Java)	F	63
79	104	M. fortuitum group	Bogor (West Java)	F	26
80	105	M. abscessus	Bogor (West Java)	F	25
81	106	M. fortuitum group	Bogor (West Java)	F	38
82	107	M. abscessus	Bogor (West Java)	F	25
83	108	M. fortuitum group	Bogor (West Java)	M	28
84	109	M. fortuitum group	Bogor (West Java)	F	28
85	110	M. mucogenicum	Bogor (West Java)	F	29
86	111	M. abscessus	Bogor (West Java)	F	28
87	112	M. abscessus	Bogor (West Java)	M	28
88	113	M. fortuitum group	Bogor (West Java)	M	28
89	114	M. fortuitum group	Bogor (West Java)	F	28
90	115	M. abscessus	Bogor (West Java)	F	37
91	116	M. fortuitum group	Bogor (West Java)	F	39
92	117	M. abscessus	Bogor (West Java)	M	28
93	119	M. fortuitum group	Bogor (West Java)	M	39
94	120	M. abscessus	Bogor (West Java)	F	26
NOTE:	F: female	M: male	yo: years old

## Sheet: Table 2
Number	Code	NTM species	Repetition	CIP		MFX		CLR		AMK		IMP		SOX		DOX
				S/I/R	Interpretation	S/I/R	Interpretation	S/I/R	Interpretation	S/I/R	Interpretation	S/I/R	Interpretation	S/I/R	Interpretation	S/I/R	Interpretation
1	1	M. fortuitum group	1	I	I	S	S	S	S	S	S	R	R	I	I	S	S
			2	I		S		S		S		R		I		S
			3	I		S		S		S		R		I		S
2	2	M. fortuitum group	1	S	S	S	S	S	S	S	S	R	R	I	I	I	I
			2	S		S		S		S		R		I		I
			3	R		R		I		S		R		I		S
3	3	M. fortuitum group	1	R	S	S	S	S	S	S	S	R	I	I	I	S	S
			2	S		S		S		S		I		S		S
			3	S		S		S		S		I		I		S
4	5	M. fortuitum group	1	S	S	S	S	R	R	S	S	R	R	I	I	R	R
			2	S		S		R		S		R		I		R
			3	S		S		R		S		I		I		R
5	6	M. fortuitum group	1	R	I	S	I	S	S	S	S	I	I	I	I	R	R
			2	S		I		S		S		I		I		R
			3	I		I		S		S		R		I		R
6	7	M. fortuitum group	1	S	S	S	S	R	R	S	S	R	R	S	S	R	R
			2	S		S		R		S		R		S		R
			3	S		I		R		S		R		I		R
7	9	M. fortuitum group	1	S	S	S	S	R	R	S	S	I	I	I	I	R	R
			2	S		S		R		S		R		I		R
			3	S		S		R		S		I		S		R
8	12	M. fortuitum group	1	S	S	S	S	S	R	S	S	R	I	S	S	S	S
			2	S		S		R		S		I		S		S
			3	S		S		R		S		I		S		S
9	16	M. fortuitum group	1	S	S	S	S	I	R	S	S	I	I	S	S	R	R
			2	S		S		R		S		R		S		R
			3	S		S		R		S		I		S		R
10	18	M. fortuitum group	1	S	S	S	S	S	S	S	S	S	R	S	S	S	S
			2	S		S		S		S		R		S		S
			3	S		I		S		S		R		I		I
11	20	M. fortuitum group	1	S	S	S	S	R	R	S	S	S	S	I	I	I	I
			2	S		S		R		S		I		I		I
			3	S		S		R		S		S		I		I
12	23	M. fortuitum group	1	R	R	R	R	R	R	S	R	R	R	I	I	R	R
			2	R		R		R		R		R		I		R
			3	R		R		R		R		R		I		R
13	24	M. fortuitum group	1	S	S	S	S	S	S	S	S	I	I	S	S	S	S
			2	S		S		S		S		I		I		I
			3	S		S		S		S		I		S		S
14	29	M. fortuitum group	1	R	R	R	R	R	R	R	R	R	R	S	S	R	R
			2	R		R		R		R		R		S		R
			3	R		R		R		R		R		I		R
15	30	M. fortuitum group	1	R	R	R	R	R	R	R	R	R	R	S	S	R	R
			2	R		R		R		R		R		S		R
			3	R		R		R		R		R		I		R
16	42	M. fortuitum group	1	S	S	S	S	R	R	S	S	R	R	S	S	R	R
			2	S		S		R		S		R		S		R
			3	I		S		R		S		R		S		R
17	43	M. fortuitum group	1	S	S	S	S	S	R	S	S	I	R	I	I	S	S
			2	S		S		R		S		R		I		S
			3	S		S		R		S		R		I		S
18	45	M. fortuitum group	1	R	R	S	S	R	R	S	S	I	I	I	I	R	R
			2	R		S		R		S		R		S		R
			3	I		R		R		R		S		I		R
19	49	M. fortuitum group	1	S	S	S	S	S	S	S	S	R	R	S	S	S	S
			2	S		S		S		S		R		S		I
			3	S		S		S		S		R		S		S
20	59	M. fortuitum group	1	S	S	S	S	R	R	S	S	R	R	S	S	R	I
			2	S		S		R		S		I		S		S
			3	S		S		R		S		R		I		I
21	66	M. fortuitum group	1	R	S	R	R	R	R	S	S	R	R	I	I	R	R
			2	R		R		R		S		R		I		R
			3	R		S		R		S		R		I		R
22	67	M. fortuitum group	1	S	S	S	S	R	R	S	S	R	R	S	I	R	R
			2	S		S		R		S		R		I		R
			3	S		S		R		S		R		I		R
23	69	M. fortuitum group	1	S	S	R	R	R	R	S	S	R	R	I	I	R	R
			2	R		R		R		S		R		I		R
			3	R		R		R		S		R		I		R
24	73	M. fortuitum group	1	S	S	S	S	I	I	S	S	R	R	I	S	I	I
			2	S		R		R		S		R		S		I
			3	S		S		S		S		I		S		I
25	75	M. fortuitum group	1	I	S	S	S	R	R	S	S	R	R	I	I	R	R
			2	S		S		R		S		R		I		R
			3	S		S		R		S		R		I		R
26	76	M. fortuitum group	1	S	S	S	S	S	R	S	S	R	R	I	I	R	R
			2	S		S		R		S		R		I		R
			3	S		S		R		S		R		I		R
27	77	M. fortuitum group	1	I	S	S	S	S	R	S	S	R	R	I	I	R	R
			2	S		S		R		S		R		I		R
			3	S		S		R		S		R		S		R
28	78	M. fortuitum group	1	S	S	S	S	R	R	S	S	R	R	I	I	R	R
			2	S		S		R		S		R		I		R
			3	I		S		R		S		R		I		R
29	79	M. fortuitum group	1	S	R	S	S	I	I	S	S	R	R	S	S	R	R
			2	S		S		I		S		R		S		R
			3	S		S		S		S		R		S		I
30	82	M. fortuitum group	1	I	I	I	S	I	R	S	S	R	R	I	I	R	R
			2	I		S		R		S		R		I		R
			3	I		S		R		S		R		I		R
31	87	M. fortuitum group	1	S	S	S	S	S	S	S	S	R	R	I	S	S	S
			2	S		S		S		S		R		S		S
			3	S		S		S		S		I		S		S
32	90	M. fortuitum group	1	R	I	S	S	S	R	S	S	R	R	S	S	R	R
			2	I		S		R		S		R		I		R
			3	S		S		R		S		R		S		R
33	92	M. fortuitum group	1	R	R	R	R	R	R	R	R	R	R	S	S	R	R
			2	R		R		R		R		R		S		R
			3	R		R		R		R		R		I		R
34	95	M. fortuitum group	1	R	I	S	S	S	R	R	S	R	R	I	I	S	R
			2	I		S		R		S		R		I		R
			3	S		S		R		S		R		I		R
35	97	M. fortuitum group	1	S	S	S	S	S	R	S	S	I	R	S	I	I	I
			2	I		S		R		S		R		I		R
			3	S		S		R		S		R		I		I
36	99	M. fortuitum group	1	S	S	S	S	R	R	S	S	R	R	S	S	R	R
			2	S		S		R		S		R		S		R
			3	S		R		R		S		R		I		R
37	100	M. fortuitum group	1	S	I	S	S	R	R	S	S	R	R	I	I	R	R
			2	I		S		R		S		R		I		R
			3	I		S		R		S		R		I		R
38	101	M. fortuitum group	1	S	S	S	S	S	S	S	S	R	R	I	I	S	S
			2	S		S		S		S		R		S		S
			3	I		R		R		S		R		I		I
39	102	M. fortuitum group	1	S	S	S	S	R	R	S	S	R	I	S	S	R	R
			2	S		S		R		S		I		S		R
			3	S		S		R		S		I		S		R
40	103	M. fortuitum group	1	S	S	S	S	R	R	S	S	R	R	I	I	S	S
			2	S		S		R		S		R		I		S
			3	S		R		R		R		R		I		S
41	104	M. fortuitum group	1	S	S	S	S	S	R	S	S	I	R	I	I	R	R
			2	S		S		R		S		R		I		R
			3	S		S		R		S		R		I		R
42	106	M. fortuitum group	1	S	S	S	S	R	R	S	S	R	R	I	I	S	S
			2	S		R		R		S		R		S		S
			3	S		S		S		S		R		I		S
43	108	M. fortuitum group	1	R	R	S	S	R	R	S	S	R	R	I	I	R	R
			2	R		S		R		S		R		I		R
			3	R		S		R		S		R		I		R
44	109	M. fortuitum group	1	S	S	S	S	R	R	S	S	R	R	I	I	R	R
			2	S		S		R		S		R		I		R
			3	S		S		I		S		R		I		R
45	113	M. fortuitum group	1	S	S	S	S	S	R	S	S	R	R	I	I	R	R
			2	S		S		R		S		R		I		R
			3	S		R		R		S		R		I		R
46	114	M. fortuitum group	1	S	S	S	S	I	I	S	S	R	R	S	I	R	R
			2	S		S		R		S		R		I		R
			3	S		S		S		S		R		I		R
47	116	M. fortuitum group	1	S	S	R	R	R	R	S	S	R	R	I	I	R	R
			2	S		R		R		S		R		I		R
			3	S		R		R		S		R		I		R
48	119	M. fortuitum group	1	S	S	S	S	R	R	S	S	I	I	I	I	R	R
			2	S		S		R		S		S		I		R
			3	S		S		R		S		R		I		R
	NOTE:	S: Susceptible	I: Intermediate	R: Resistant
		Antibiotic	MIC Category (μg/mL)
			Susceptible	Intermediate		Resistant
		Ciprofloxacin (CIP)	£1		2	³4
		Moxifloxacin (MFX)	£1		2	³4
		Clarithromycin (CLR)	£2		4	³8
		Amikacin (AMK)	£16		32	³64
		Imipenem (IPM)	£4		8-16	³32
		Trimethoprim/sulfamehozaxole (SOX)	£2/38		-	³4/76
		Doxycyclin (DOX)	£1		2-4	³8
		For SOX antibiotics, MIC values between 2/38 and 4/76 are included in category intermediate.

## Sheet: Table 3
Number	Code	NTM species	Repetition	CIP		MFX		CLR		AMK		IMP		SOX		DOX
				S/I/R	Interpretation	S/I/R	Interpretation	S/I/R	Interpretation	S/I/R	Interpretation	S/I/R	Interpretation	S/I/R	Interpretation	S/I/R	Interpretation
1	4	M. abscessus	1	S	I	I	I	S	S	S	S	S	I	I	I	I	R
			2	I		S		S		S		R		S		R
			3	I		I		R		S		I		I		R
2	8	M. abscessus	1	I	I	I	S	S	S	S	S	R	R	I	I	R	R
			2	I		S		S		S		R		S		R
			3	I		S		R		S		R		I		R
3	10	M. abscessus	1	I	I	I	I	S	S	S	S	I	I	I	I	R	R
			2	I		R		I		S		I		I		R
			3	I		I		S		S		I		I		R
4	13	M. abscessus	1	S	R	I	I	S	S	S	S	R	R	I	I	R	R
			2	R		I		S		S		R		I		R
			3	R		I		S		S		R		I		R
5	14	M. abscessus	1	I	R	S	I	S	S	S	S	R	R	S	I	R	R
			2	R		I		S		S		R		I		R
			3	R		I		S		S		R		I		R
6	15	M. abscessus	1	I	I	S	S	S	S	S	S	I	I	I	S	R	R
			2	S		S		S		S		I		S		S
			3	I		S		R		S		I		S		R
7	19	M. abscessus	1	R	R	R	R	S	S	S	S	R	R	I	I	R	R
			2	I		I		S		S		R		I		R
			3	R		R		R		S		R		I		R
8	22	M. abscessuss	1	I	I	I	I	S	S	S	S	I	I	I	I	R	R
			2	R		R		S		S		R		I		R
			3	I		I		S		R		S		S		R
9	26	M. abscessuss	1	R	R	R	R	R	R	S	R	R	R	S	I	R	R
			2	R		R		R		R		R		I		R
			3	R		R		R		R		R		I		R
10	27	M. abscessuss	1	R	R	R	R	R	R	R	R	R	R	S	S	R	R
			2	R		R		R		R		R		S		R
			3	R		R		R		R		R		I		R
11	28	M. abscessuss	1	R	R	R	R	R	R	S	S	R	R	I	I	R	R
			2	R		R		R		S		R		I		R
			3	R		R		R		R		R		I		R
12	32	M. abscessuss	1	R	R	R	R	R	R	S	R	R	R	I	I	R	R
			2	R		R		R		R		R		S		R
			3	R		R		R		R		R		I		R
13	33	M. abscessuss	1	R	R	R	R	R	R	R	R	R	R	I	I	R	R
			2	R		R		R		R		I		I		R
			3	R		R		R		R		R		I		R
14	35	M. abscessuss	1	R	R	R	R	R	R	R	R	R	R	I	I	R	R
			2	R		R		R		R		I		I		R
			3	R		R		R		R		R		I		R
15	38	M. abscessuss	1	I	R	I	I	S	S	S	S	R	R	I	I	R	R
			2	R		I		S		S		I		I		R
			3	R		I		S		S		R		I		R
16	40	M. abscessuss	1	R	R	S	R	R	R	S	S	R	R	I	I	R	R
			2	R		R		I		S		R		I		R
			3	R		R		R		R		R		I		R
17	50	M. abscessus	1	R	R	R	R	S	S	S	S	R	R	I	I	R	R
			2	R		R		S		S		R		I		R
			3	R		R		S		S		R		I		R
18	54	M. abscessus	1	R	R	I	I	R	R	S	S	R	R	I	I	R	R
			2	R		I		R		S		R		I		R
			3	R		I		I		S		R		I		R
19	60	M. abscessus	1	R	R	S	R	S	S	S	S	R	R	I	I	R	R
			2	R		R		S		S		R		I		R
			3	R		R		S		S		R		I		R
20	65	M. abscessus	1	R	R	R	R	R	R	S	S	R	R	I	I	R	R
			2	R		R		R		S		R		I		R
			3	R		R		S		S		R		I		R
21	68	M. abscessus	1	S	R	S	S	R	R	S	S	R	R	I	I	R	R
			2	S		S		R		S		R		I		R
			3	S		S		R		R		R		I		I
22	84	M. abscessus	1	R	R	R	R	R	R	S	S	R	R	I	I	R	R
			2	R		R		R		S		R		I		R
			3	R		R		R		S		R		I		R
23	85	M. abscessus	1	R	R	R	R	S	I	S	S	R	R	I	I	R	R
			2	R		I		I		S		R		I		R
			3	R		R		R		I		R		I		R
24	86	M. abscessus	1	R	R	R	R	S	R	S	S	R	R	I	I	R	R
			2	R		R		R		S		R		I		R
			3	R		R		R		S		R		I		R
25	88	M. abscessus	1	R	R	R	R	S	S	S	S	R	R	I	I	R	R
			2	R		R		S		S		R		I		R
			3	R		R		S		S		R		I		R
26	91	M. abscessus	1	S	S	S	S	R	R	S	S	R	R	S	S	R	R
			2	S		S		R		S		I		S		R
			3	R		R		R		R		R		I		R
27	93	M. abscessus	1	R	R	R	R	R	R	R	R	I	I	S	S	R	R
			2	R		R		R		R		I		S		R
			3	R		R		R		R		I		I		R
28	96	M. abscessus	1	R	R	R	R	S	S	S	S	R	R	I	I	R	R
			2	R		I		S		S		R		S		R
			3	R		R		R		R		R		I		R
29	98	M. abscessus	1	R	R	R	I	R	R	S	S	R	R	I	I	R	R
			2	R		I		R		S		R		I		R
			3	R		I		R		S		R		I		R
30	105	M. abscessus	1	R	R	R	R	S	S	S	S	R	R	I	I	R	R
			2	R		R		R		S		R		I		R
			3	R		I		S		S		R		I		R
31	107	M. abscessus	1	R	R	R	R	S	R	S	S	R	R	I	I	R	R
			2	R		I		R		S		R		I		R
			3	R		R		R		S		R		I		R
32	111	M. abscessus	1	R	R	R	R	S	S	S	S	R	R	I	I	R	R
			2	R		R		S		S		R		I		R
			3	R		R		S		S		R		I		R
33	112	M. abscessus	1	R	R	I	I	R	R	S	S	R	R	I	I	R	R
			2	R		I		R		S		R		I		R
			3	R		R		R		S		R		I		R
34	115	M. abscessus	1	R	R	R	R	R	R	S	S	R	R	I	I	R	R
			2	R		I		R		S		R		I		R
			3	R		R		R		S		R		I		R
35	117	M. abscessus	1	R	R	I	S	R	R	S	S	R	R	I	I	R	R
			2	R		S		R		S		R		S		R
			3	R		S		S		S		R		I		R
36	120	M. abscessus	1	R	R	I	R	I	I	S	S	R	R	I	I	R	R
			2	R		R		R		S		R		I		R
			3	I		R		S		S		S		S		S
	NOTE:	S: Susceptible	I: Intermediate	R: Resistant
		Antibiotic	MIC Category (μg/mL)
			Susceptible	Intermediate		Resistant
		Ciprofloxacin (CIP)	£1		2	³4
		Moxifloxacin (MFX)	£1		2	³4
		Clarithromycin (CLR)	£2		4	³8
		Amikacin (AMK)	£16		32	³64
		Imipenem (IPM)	£4		2016-08-01	³32
		Trimethoprim/sulfameThozaxole (SOX)	£2/38		-	³4/76
		Doxycyclin (DOX)	£1		2022-04-02	³8
		For SOX antibiotics, MIC values between 2/38 and 4/76 are included in category intermediate.

## Sheet: Table 4
Number	Code	NTM Species	Biofilm formation	CIP	MFX	CLR	AMK	IMP	SOX	DOX
				S/I/R	S/I/R	S/I/R	S/I/R	S/I/R	S/I/R	S/I/R
1	2	M. fortuitum group	Negative	S	S	S	S	R	I	I
2	5	M. fortuitum group	Negative	S	S	R	S	R	I	R
3	6	M. fortuitum group	Negative	I	I	S	S	I	I	R
4	7	M. fortuitum group	Negative	S	S	R	S	R	S	R
5	9	M. fortuitum group	Negative	S	S	R	S	I	I	R
6	12	M. fortuitum group	Negative	S	S	R	S	I	S	S
7	16	M. fortuitum group	Negative	S	S	R	S	I	S	R
8	18	M. fortuitum group	Negative	S	S	S	S	R	S	S
9	20	M. fortuitum group	Negative	S	S	R	S	S	I	I
10	23	M. fortuitum group	Negative	R	R	R	R	R	I	R
11	24	M. fortuitum group	Negative	S	S	S	S	I	S	S
12	29	M. fortuitum group	Negative	R	R	R	R	R	S	R
13	30	M. fortuitum group	Negative	R	R	R	R	R	S	R
14	43	M. fortuitum group	Negative	S	S	R	S	R	I	S
15	45	M. fortuitum group	Negative	R	S	R	S	I	I	R
16	49	M. fortuitum group	Negative	S	S	S	S	R	S	S
17	82	M. fortuitum group	Negative	I	S	R	S	R	I	R
18	87	M. fortuitum group	Negative	S	S	S	S	R	S	S
19	90	M. fortuitum group	Negative	I	S	R	S	R	S	R
20	97	M. fortuitum group	Negative	S	S	R	S	R	I	I
21	99	M. fortuitum group	Negative	S	S	R	S	R	S	R
22	101	M. fortuitum group	Negative	S	S	S	S	R	I	S
23	103	M. fortuitum group	Negative	S	S	R	S	R	I	S
24	104	M. fortuitum group	Negative	S	S	R	S	R	I	R
25	106	M. fortuitum group	Negative	S	S	R	S	R	I	S
26	113	M. fortuitum group	Negative	S	S	R	S	R	I	R
27	116	M. fortuitum group	Negative	S	R	R	S	R	I	R
28	1	M. fortuitum group	weak	I	S	S	S	R	I	S
29	3	M. fortuitum group	weak	S	S	S	S	I	I	S
30	66	M. fortuitum group	weak	R	R	R	S	R	I	R
31	69	M. fortuitum group	weak	R	R	R	S	R	I	R
32	76	M. fortuitum group	weak	S	S	R	S	R	I	R
33	78	M. fortuitum group	weak	S	S	R	S	R	I	R
34	95	M. fortuitum group	weak	I	S	R	S	R	I	R
35	100	M. fortuitum group	weak	I	S	R	S	R	I	R
36	108	M. fortuitum group	weak	R	S	R	S	R	I	R
37	109	M. fortuitum group	weak	S	S	R	S	R	I	R
38	75	M. fortuitum group	moderate	S	S	R	S	R	I	R
39	114	M. fortuitum group	moderate	S	S	I	S	R	I	R
40	42	M. fortuitum group	strong	S	S	R	S	R	S	R
41	59	M. fortuitum group	strong	S	S	R	S	R	S	I
42	67	M. fortuitum group	strong	S	S	R	S	R	I	R
43	73	M. fortuitum group	strong	S	S	I	S	R	S	I
44	77	M. fortuitum group	strong	S	S	R	S	R	I	R
45	79	M. fortuitum group	strong	S	S	I	S	R	S	R
46	92	M. fortuitum group	strong	R	R	R	R	R	S	R
47	102	M. fortuitum group	strong	S	S	R	S	I	S	R
48	119	M. fortuitum group	strong	S	S	R	S	I	I	R
	NOTE:	S: Susceptible	I: Intermediate	R: Resistant
		Antibiotic	MIC Category (μg/mL)
			Susceptible	Intermediate		Resistant
		Ciprofloxacin (CIP)	£1		2	³4
		Moxifloxacin (MFX)	£1		2	³4
		Clarithromycin (CLR)	£2		4	³8
		Amikacin (AMK)	£16		32	³64
		Imipenem (IPM)	£4		8-16	³32
		Trimethoprim/sulfameThozaxole (SOX)	£2/38		-	³4/76
		Doxycyclin (DOX)	£1		2-4	³8
		For SOX antibiotics, MIC values between 2/38 and 4/76 are included in category intermediate.

## Sheet: Table 5
Number	Code	NTM species	Biofilm formation	CIP	MFX	CLR	AMK	IMP	SOX	DOX
				S/I/R	S/I/R	S/I/R	S/I/R	S/I/R	S/I/R	S/I/R
1	4	M. abscessus	Negative	I	I	S	S	I	I	R
2	8	M. abscessus	Negative	I	S	S	S	R	I	R
3	10	M. abscessus	Negative	I	I	S	S	I	I	R
4	14	M. abscessus	Negative	R	I	S	S	R	I	R
5	15	M. abscessus	Negative	I	S	S	S	I	S	R
6	19	M. abscessus	Negative	R	R	S	S	R	I	R
7	22	M. abscessuss	Negative	I	I	S	S	I	I	R
8	26	M. abscessuss	Negative	R	R	R	R	R	I	R
9	27	M. abscessuss	Negative	R	R	R	R	R	S	R
10	28	M. abscessuss	Negative	R	R	R	S	R	I	R
11	32	M. abscessuss	Negative	R	R	R	R	R	I	R
12	33	M. abscessuss	Negative	R	R	R	R	R	I	R
13	35	M. abscessuss	Negative	R	R	R	R	R	I	R
14	40	M. abscessuss	Negative	R	R	R	S	R	I	R
15	50	M. abscessus	Negative	R	R	S	S	R	I	R
16	54	M. abscessus	Negative	R	I	R	S	R	I	R
17	60	M. abscessus	Negative	R	R	S	S	R	I	R
18	84	M. abscessus	Negative	R	R	R	S	R	I	R
19	85	M. abscessus	Negative	R	R	I	S	R	I	R
20	86	M. abscessus	Negative	R	R	R	S	R	I	R
21	88	M. abscessus	Negative	R	R	S	S	R	I	R
22	98	M. abscessus	Negative	R	I	R	S	R	I	R
23	115	M. abscessus	Negative	R	R	R	S	R	I	R
24	117	M. abscessus	Negative	R	S	R	S	R	I	R
25	120	M. abscessus	Negative	R	R	I	S	R	I	R
26	13	M. abscessus	weak	R	I	S	S	R	I	R
27	65	M. abscessus	weak	R	R	R	S	R	I	R
28	105	M. abscessus	weak	R	R	S	S	R	I	R
29	112	M. abscessus	weak	R	I	R	S	R	I	R
30	93	M. abscessus	moderate	R	R	R	R	I	S	R
31	96	M. abscessus	moderate	R	R	S	S	R	I	R
32	111	M. abscessus	moderate	R	R	S	S	R	I	R
33	38	M. abscessuss	strong	R	I	S	S	R	I	R
34	68	M. abscessus	strong	S	S	R	S	R	I	R
35	91	M. abscessus	strong	S	S	R	S	R	S	R
36	107	M. abscessus	strong	R	R	R	S	R	I	R
	NOTE:	S: Susceptible	I: Intermediate	R: Resistant
		Antibiotic	MIC Category (μg/mL)
			Susceptible	Intermediate		Resistant
		Ciprofloxacin (CIP)	£1		2	³4
		Moxifloxacin (MFX)	£1		2	³4
		Clarithromycin (CLR)	£2		4	³8
		Amikacin (AMK)	£16		32	³64
		Imipenem (IPM)	£4		8-16	³32
		Trimethoprim/sulfameThozaxole (SOX)	£2/38		-	³4/76
		Doxycyclin (DOX)	£1		2-4	³8
		For SOX antibiotics, MIC values between 2/38 and 4/76 are included in category intermediate.

## Sheet: Table 6
Number	Code	NTM species	Repetition	Day-4		Day-8		Day-12		Day-16
				Diameter (mm)	Mean	Diameter (mm)	Mean	Diameter (mm)	Mean	Diameter (mm)	Mean
1	1	M. fortuitum group	1	0	4.73	0	5.70	0	6.35	0	7.13
			2	4.65		5.10		5.40		6.15
			3	4.80		6.30		7.30		8.10
2	2	M. fortuitum group	1	0.00	0.00	0.00	0.00	0.00	0.00	0.00	0.00
			2	0.00		0.00		0.00		0.00
			3	0.00		0.00		0.00		0.00
3	3	M. fortuitum group	1	4.25	4.30	5.75	5.17	5.75	5.82	6.50	6.15
			2	4.20		4.35		5.20		5.25
			3	4.45		5.40		6.20		6.70
4	5	M. fortuitum group	1	24.30	11.25	26.00	14.70	26.30	16.89	27.25	17.98
			2	4.40		5.35		6.65		6.70
			3	5.05		12.70		17.70		20.00
5	7	M. fortuitum group	1	6.00	7.75	8.80	16.28	9.75	23.40	11.25	24.75
			2	6.50		7.40		7.45		10.00
			3	10.75		32.65		>53.00		>53.00
6	10	M. abscessus	1	0.00	0.00	0.00	0.00	0.00	0.00	0.00	0.00
			2	0.00		0.00		0.00		0.00
			3	0.00		0.00		0.00		0.00
7	12	M. fortuitum group	1	0.00	0.00	0.00	0.00	0.00	0.00	0.00	0.00
			2	0.00		0.00		0.00		0.00
			3	0.00		0.00		0.00		0.00
8	13	M. abscessus	1	0.00	0.00	0.00	0.00	0.00	0.00	0.00	0.00
			2	0.00		0.00		0.00		0.00
			3	0.00		0.00		0.00		0.00
9	14	M. abscessus	1	0.00	0.00	0.00	0.00	0.00	0.00	0.00	0.00
			2	0.00		0.00		0.00		0.00
			3	0.00		0.00		0.00		0.00
10	20	M. fortuitum group	1	4.00	11.68	5.30	15.62	5.50	16.42	6.00	19.43
			2	15.60		18.75		20.00		22.00
			3	15.45		22.80		23.75		30.30
11	24	M. fortuitum group	1	4.20	4.13	5.15	4.95	5.50	5.42	6.05	5.83
			2	4.45		4.60		5.25		5.40
			3	3.75		5.10		5.50		6.05
12	28	M. abscessus	1	4.75	4.82	6.25	7.83	8.00	9.53	8.50	9.93
			2	5.50		9.00		9.60		9.70
			3	4.20		8.25		11.00		11.60
13	32	M. abscessus	1	5.15	4.32	9.00	5.97	10.15	6.48	11.15	6.92
			2	3.90		4.45		4.65		4.80
			3	3.90		4.45		4.65		4.80
14	38	M. abscessus	1	5.00	4.50	5.70	10.65	5.75	14.57	7.25	17.45
			2	4.00		21.10		32.45		39.10
			3	0.00		5.15		5.50		6.00
15	40	M. abscessus	1	5.85	6.18	6.35	8.68	6.60	9.87	9.55	12.00
			2	6.10		6.35		6.40		6.45
			3	6.60		13.35		16.60		20.00
16	43	M. fortuitum group	1	0.00	0.00	0.00	0.00	0.00	0.00	0.00	0.00
			2	0.00		0.00		0.00		0.00
			3	0.00		0.00		0.00		0.00
17	45	M. fortuitum group	1	0.00	0.00	0.00	0.00	0.00	0.00	0.00	0.00
			2	0.00		0.00		0.00		0.00
			3	0.00		0.00		0.00		0.00
18	59	M. fortuitum group	1	0.00	0.00	0.00	0.00	0.00	0.00	0.00	0.00
			2	0.00		0.00		0.00		0.00
			3	0.00		0.00		0.00		0.00
19	75	M. fortuitum group	1	3.55	3.82	5.15	4.95	5.25	5.47	5.25	5.80
			2	3.65		4.40		4.85		5.50
			3	4.25		5.30		6.30		6.65
20	84	M. abscessus	1	6.05	4.92	9.00	7.07	9.05	7.53	9.35	8.15
			2	3.25		4.40		4.50		5.60
			3	5.45		7.81		9.05		9.50
21	86	M. abscessus	1	0.00	4.38	4.50	5.98	4.56	7.15	5.25	7.85
			2	3.50		5.60		6.90		7.30
			3	5.25		7.85		10.00		11.00
22	88	M. abscessus	1	7.10	5.7	8.65	9.17	10.10	11.23	10.65	12.25
			2	6.00		12.75		16.70		17.35
			3	4.00		6.10		7.00		8.75
23	92	M. fortuitum group	1	0.00	0.00	0.00	0.00	0.00	0.00	0.00	0.00
			2	0.00		0.00		0.00		0.00
			3	0.00		0.00		0.00		0.00
24	96	M. abscessus	1	0.00	0.00	0.00	0.00	0.00	0.00	0.00	0.00
			2	0.00		0.00		0.00		0.00
			3	0.00		0.00		0.00		0.00
25	98	M. abscessus	1	0.00	0.00	0.00	0.00	0.00	0.00	0.00	0.00
			2	0.00		0.00		0.00		0.00
			3	0.00		0.00		0.00		0.00
26	101	M. fortuitum group	1	8.45	7.75	12.20	12.07	13.50	13.53	19.40	15.63
			2	6.50		9.00		10.00		10.30
			3	8.30		15.00		17.10		17.20
27	103	M. fortuitum group	1	5.60	6.3	5.65	7.65	5.80	9.18	5.85	13.03
			2	7.75		11.25		15.25		26.00
			3	5.65		6.05		6.50		7.25
28	107	M. abscessus	1	7.80	6.37	12.25	9.7	12.45	10.77	13.50	13.37
			2	5.50		7.10		7.10		7.20
			3	5.80		9.75		12.75		13.25
29	108	M. fortuitum group	1	5.65	12.90	8.00	9.58	8.45	10.15	9.15	11.05
			2	29.00		15.10		15.90		16.55
			3	4.05		5.65		6.10		7.45
30	111	M. abscessus	1	4.50	4.58	5.25	9.68	5.75	14.50	6.50	17.30
			2	4.85		14.80		22.35		26.15
			3	4.40		9.00		15.40		19.25
31	112	M. abscessus	1	0.00	0.00	0.00	0.00	0.00	0.00	0.00	0.00
			2	0.00		0.00		0.00		0.00
			3	0.00		0.00		0.00		0.00
Note:	mm: millimeter
